# Supplementary material for: Chronic Corticosterone Exposure Suppresses Copper Transport through GR-Mediated Intestinal CTR1 Pathway in Mice
Source: Biology (Basel). 2023 Jan 28;12(2):197. doi: 10.3390/biology12020197 (PMC9953443; doi:10.3390/biology12020197)
Supplement: Supplementary file 1 [file biology-12-00197-s001.zip]

Archive with 1 entries (1 files):
- biology-2120308-SI.pdf
